# Supplementary material for: Cannabinoids in Integumentary Wound Care: A Systematic Review of Emerging Preclinical and Clinical Evidence
Source: Pharmaceutics. 2024 Aug 17;16(8):1081. doi: 10.3390/pharmaceutics16081081 (PMC11359183; doi:10.3390/pharmaceutics16081081)
Supplement: Supplementary file 1 [file pharmaceutics-16-01081-s001.zip]

Archive with 1 entries (1 files):
- pharmaceutics-3032184-supplementary.pdf
